# Supplementary material for: Associations between Body Composition and Vitamin D Status in Children with Overweight and Obesity Participating in a 1-Year Lifestyle Intervention
Source: Nutrients. 2022 Jul 30;14(15):3153. doi: 10.3390/nu14153153 (PMC9370728; doi:10.3390/nu14153153)
Supplement: Supplementary file 1 [file nutrients-14-03153-s001.zip]

Archive with 1 entries (1 files):
- nutrients-1784549-supplementary.pdf
